# Supplementary material for: Transcutaneous Auricular Vagus Nerve Stimulation for Post-COVID-19 Condition: A Systematic Review and Critical Appraisal of Clinical Evidence
Source: J Clin Med. 2026 May 30;15(11):4247. doi: 10.3390/jcm15114247 (PMC13258778; doi:10.3390/jcm15114247)
Supplement: Supplementary file 1 [file jcm-15-04247-s001.zip]

Archive with 1 entries (1 files):
- jcm-4310694-supplementary.pdf
